# Supplementary material for: Applications of Chipless RFID Humidity Sensors to Smart Packaging Solutions
Source: Sensors (Basel). 2024 Apr 30;24(9):2879. doi: 10.3390/s24092879 (PMC11086060; doi:10.3390/s24092879)
Supplement: Supplementary file 1 [file sensors-24-02879-s001.zip]

Archive with 1 entries (1 files):
- sensors-2903036-supplementary.pdf
